# Supplementary material for: Effects of recombinant human growth hormone in severe neurosurgical patients: A single center, retrospective study
Source: PLoS One. 2025 Jan 10;20(1):e0317219. doi: 10.1371/journal.pone.0317219 (PMC11723630; doi:10.1371/journal.pone.0317219)
Supplement: S1 File — (XLSX) [file pone.0317219.s006.xlsx]

## Sheet: Sheet1
GH("0=nGH","1=GH")	Disease("1=Subarachnoid hemorrhage","2=Cerebral hemorrhage","3=Brain stem hemorrhage","4=Arterial aneurysm","5=cerebral infarction","6=Traumatic brain injury","7=Others"）	GCSday0	GCSday1	GCSday3	GCSday7	IL-2day0	IL-2day1	IL-2day3	IL-2day7	TNFα day0	TNFα day1	TNFα day3	TNFα day7	IFNγ day0	IFNγ day1	IFNγ day3	IFNγ day7	IL-4 day0	IL-4 day1	IL-4 day3	IL-4 day7	IL-6 day0	IL-6 day1	IL-6 day3	IL-6 day7	IL-10 day0	IL-10 day1	IL-10 day3	IL-10 day7	IL-17 day0	IL-17 day1	IL-17 day3	IL-17 day7	CD4 day0	CD4 day1	CD4 day3	CD4 day7	CD8 day0	CD8 day1	CD8 day3	CD8 day7	CD4/CD8 day0	CD4/CD8 day1	CD4/CD8 day3	CD4/CD8 day7	IGF-1 day0	IGF-1 day1	IGF-1 day3	IGF-1 day7
0	1	3	4	4	4	0.65	1.13	1.31	1	1.28	0.88	2.02	1.3	1.72	1.12	1.57	0.98	0.61	0.86	1.7	0.61	97.15	30.57	81.35	50.98	4.65	5.06	5.95	10.96	6.51	4.67	0	10.54	454	298	311	274	162	97	118	88	2.8	3.07	2.64	3.11	61.4	73.5	83	72.9
0	1	3	3	3	3	0.17	0.46	0.58	0.75	0.8	0.46	2.1	0.77	0.33	0.4	2.61	1.59	1.25	1.11	1.55	2.45	81.33	76.09	44.93	53.8	1.66	3.75	9.81	4.44	1.24	5.55	4.48	8.36	743	281	597	527	442	206	271	307	1.68	1.36	2.2	1.72	91.5	60.9	48	33.2
0	1	3	3	6	4	0.95	1	0.39	0.75	1.03	0.45	0.61	0.86	0.91	1.19	0.46	1.37	0.42	2.43	0.97	3.17	43.73	62.36	50.5	32.89	3.92	3.7	1.69	2.25	4.99	7.19	5.07	2.77	298	230	216	278	66	56	77	89	4.54	4.14	2.8	3.13	62.5	80.92	53.1	70.34
0	1	7	3	4	2	0.91	0.57	0.66	0.87	0.55	2.23	2.94	1.16	0.87	1.43	1.49	1.92	1.26	1.53	2.16	1.67	115.36	245.97	85.69	67.98	5.16	7	5.3	3.85	7.84	15.16	2.61	11.99	503	425	443	828	495	373	384	489	1.02	1.14	1.16	1.69	96.5	82	70.8	50.9
0	1	3	3	7	8	0.89	0.96	0.79	1.02	0.71	1.61	0.71	1.2	1.32	0.73	0.47	1.37	1.19	2.13	1.08	1.14	20.32	109.74	54.61	11.83	2.1	3.6	3.72	3.37	1.91	7.81	4.39	11.55	1014	988	899	1008	643	579	578	650	1.58	1.71	1.55	1.55	151.7	148.5	137.32	126.9
0	1	12	14	15	15	0.97	1.03	1.56	0.69	1.2	1.94	2.18	1.66	1.17	1.46	1.31	2.11	1.87	1.09	1.71	1.42	84.37	294.87	39.98	9.58	2.56	11.32	4.42	14.12	17.91	8.12	11.96	6.36	689	508	456	786	315	230	110	165	2.19	2.21	4.15	4.77	109.8	84.9	51	16.2
0	6	3	3	3	3	0.86	1.56	0.9	1.57	1.3	0.48	2.7	1.25	2.09	1.52	0.78	1.9	1.8	0.55	1.6	1.34	176.36	351.19	296.23	328.56	5.98	8.07	5.87	8.2	28.82	1.93	0.18	12.76	614	699	353	343	614	643	411	424	0.96	1.09	0.86	0.81	107	68.4	44.5	33.6
0	1	3	4	4	6	0.78	0.36	0.51	1.19	1.42	1.74	2.85	1.68	1.41	0.92	1.66	2.02	1.1	2	2.28	1.53	40.57	11.66	13.41	64.54	5.23	7.13	12.14	11.65	10.32	14.59	13.21	12.13	205	271	397	1206	200	212	253	731	1.02	1.27	1.57	1.65	51	45.3	38.8	32.73
0	1	4	4	5	7	0.76	1.05	2.47	1.33	1.52	1.66	5.25	2.5	1.48	1.32	1.9	1.85	1.28	1.19	2.36	2.12	81.41	15.41	91.72	110.16	0.32	3.52	2.19	3.1	4.08	4.84	6.02	9.13	504	423	919	1254	190	156	353	417	2.66	2.71	2.61	3.01	108.2	119	107	77.6
0	1	3	4	4	5	0.82	1.2	0.73	0.76	1.17	1.57	3.44	1.94	1.72	1.28	0.92	1.02	2.18	0.3	1.81	1.1	39.74	8.92	10.9	15.85	2.19	2.52	2.64	3.53	9.61	0	0.16	0.51	588	396	559	696	145	116	188	193	4.06	3.41	2.97	3.61	129.3	119.2	113.4	107.8
0	1	3	6	7	8	0.73	0.5	0	0.8	1.08	0.84	3.36	1.99	1.56	1.61	1.42	1.7	1.78	2.45	1.89	0.95	45.83	15.35	7.69	14.48	5.93	3.75	8.91	4.11	0.05	13.96	1.13	5.49	562	1209	567	257	350	753	282	223	1.6	1.61	2.01	1.15	102.4	89.1	83.5	74.5
0	1	3	3	3	3	0.64	0.96	0.95	0.64	1.13	0.6	2.02	1.45	3.6	3.6	4.36	5.89	0.82	0.82	2.11	1.82	20.64	75.32	72.38	13.98	1.75	4.22	2.83	1.2	0.67	2.16	6.66	9.73	273	241	299	209	304	295	335	240	0.9	0.82	0.89	0.87	87.4	71.2	65.3	58.8
0	1	3	3	5	5	0.71	0.76	0.7	0.76	0.98	1.73	2.55	0.55	2.78	3.55	4.61	1.09	1.41	1.88	1.52	0.92	93.89	43.43	44.4	15.22	2.98	2.53	4.53	1.68	5.53	5.96	8.33	6.39	1228	833	888	816	591	440	466	564	2.08	1.89	1.9	1.45	223.4	219.8	215.7	209.9
0	7	3	5	3	4	0.8	0.9	0.78	1.33	1.5	0.8	2.4	0.56	3.95	2.06	2.94	4.02	0.16	1.23	2.11	3.26	66.61	77.45	43.36	1.01	8.9	3.62	3.97	1.87	8.47	7.23	6.65	17.19	203	431	613	319	189	265	328	174	1.07	1.62	1.87	1.83	138.6	129.8	121	113.5
0	6	3	3	3	6	0.78	0.74	0.56	0.73	1.23	1.32	1.24	0.78	1.03	2.64	0.89	0.07	1.29	1.11	1.17	1.52	51.05	53.34	18.93	21.8	2.34	4.6	2.6	8.93	3.13	9.48	2.72	4.51	826	436	592	916	495	344	390	429	1.67	1.27	1.52	2.14	105.6	67.8	53.2	50.9
0	6	3	3	3	3	0.93	0.44	1.06	0.58	1.69	0.57	1.78	0.38	1.41	2.1	2.03	2.41	2.14	0.68	0.37	1.89	63.63	18.78	135.82	33.41	8.25	4.65	9.76	11.87	5.49	7.49	2.59	11.56	415	470	525	557	203	209	207	223	2.05	2.25	2.54	2.5	78.9	71.2	55.4	43.1
0	6	11	15	15	15	0.45	0.66	0.52	0.87	1.48	0.91	2.45	0.84	1.52	2.37	1.42	1.96	1.75	0.55	0.49	0.55	9.9	7.68	7.13	14.4	7.86	10.38	5.76	4.48	5	5.99	11.04	16.69	448	491	684	742	215	245	447	456	2.09	2	1.53	1.63	102.3	66.7	43.4	32.8
0	6	4	6	7	9	0.87	1.39	3.61	1.92	2.38	1.44	3.16	1.31	2.9	1.75	13.64	2.98	0.88	2.38	4.6	3.16	45.42	111.09	298.76	48.99	21.18	11.97	6.23	5.68	3.62	7.97	17.22	19.89	562	509	467	265	350	752	281	223	1.61	0.68	1.66	1.19	134.8	119	93.5	109.1
0	6	5	6	3	3	0.95	1.13	1.31	1.01	1.28	0.88	1.02	1.35	1.72	1.12	1.58	0.98	0.61	0.86	1.7	0.65	37.45	30.57	81.35	51	5.34	5.06	5.95	11.98	6.51	4.67	0.92	11.78	473	256	239	198	304	294	334	240	1.56	0.87	0.72	0.83	107	78.9	57.8	32.3
0	6	3	3	3	3	0.38	0.81	0.15	0.77	1.23	2.15	0.92	0.98	1.37	3.58	0.83	1.08	0.55	0.92	1.24	1.11	85.76	53.68	31.13	14.78	2.69	4.9	4.09	2.77	13.1	14.12	0	11.04	631	504	667	638	296	263	618	344	2.13	1.91	1.08	1.85	127	63.4	52.1	43.7
0	6	3	3	4	8	0.1	0.89	0.5	0.82	2.3	1.16	0.64	0.53	1.52	0.64	5.33	10.45	1.67	0.82	0.71	2.34	58.45	21.12	9.85	18.3	5.03	3.71	5.68	8.15	1.67	3.07	5.49	0	480	505	351	211	302	295	175	100	1.59	1.71	2.01	2.12	102	64.7	50.2	36.5
0	6	5	3	4	4	1.71	1.11	0.69	0.55	4.03	2.7	1.34	1.73	0.64	3.04	1.07	0.81	0.55	1.59	2.51	1.11	53.68	44.85	81.21	62	4.31	5.64	7.28	5.57	9	21.3	5.49	3.24	568	451	405	363	387	608	454	639	1.47	0.74	0.89	0.57	142.3	139.3	119.3	115.7
0	1	5	4	4	3	0.87	0.29	0.7	0.33	1.78	2.15	1.02	1.36	1.42	3.62	2.03	0.97	1.22	2.4	0	1.58	20.74	17.82	30.01	15.22	16.03	8.71	9.72	5.65	1.88	0	8.5	9.5	516	523	470	367	186	283	250	348	2.77	1.85	1.88	1.05	127.9	75.4	56.8	40.3
0	7	3	3	4	6	0.22	0.34	0.13	0.34	1.58	1.48	0.91	0	1.54	0.4	1.42	1.56	2.06	0	1.04	1.52	31.47	19.78	29.09	55.99	4.87	5.03	6.97	4.99	0	1.67	2.13	13.61	148	398	577	707	106	148	229	324	1.4	2.69	2.52	2.18	43.2	38.2	35.2	33.5
0	1	10	7	5	5	0.29	0.66	0.76	0.82	0.85	1.04	0.43	0.92	1.14	1.42	1.07	1.71	1.4	1.87	0	0.71	37.51	106.12	34.44	49.41	3.2	6.37	5.21	8.98	0	5.99	0.99	0	455	267	372	420	185	114	181	256	2.47	2.34	2.05	1.64	142.5	137.9	128.9	122.9
1	1	9	15	15	15	1.03	0.76	1.17	1.39	1.57	1.26	1.14	2.33	1	2.65	2.19	4.1	1.53	0.88	1.84	4.89	43.4	10.48	18.07	24.99	5.87	3.37	9.96	4.32	2.24	7.71	11.98	4.43	548	591	687	746	215	245	452	463	2.55	2.41	1.52	1.61	115.4	206	207	220
1	2	7	10	3	4	0.87	1.12	0.71	1.02	1.1	2.16	1.21	0.96	1.66	2.16	1.43	1.23	2.29	1.27	1.1	2.27	91.88	34.56	11.89	9.11	3.75	4.42	1	2.34	1.72	11.57	9.74	3.84	478	536	567	633	255	323	234	259	1.87	1.66	2.42	2.44	103.6	200	166	209
0	6	3	3	3	3	1.03	0.84	0.81	1.2	0.07	0.91	0.46	0.75	0.86	0.68	0.75	0.79	1.35	1.45	1.16	0.88	104.32	108.82	25.3	47.92	5.78	9.36	7.88	18.13	3.19	6.35	4.57	8.18	634	570	557	489	728	809	559	638	0.87	0.7	1	0.77	104.6	71.5	63.8	48.88
0	6	3	2	2	2	0.87	0.68	1.43	0.79	1.57	1.2	0.19	0.26	1.66	0.44	0.47	0.65	1.49	0.99	1.12	0.42	93.24	84.91	82.04	47.5	6.98	4.52	3.18	4.88	2.88	1.86	7.47	0.9	300	218	281	363	145	169	216	240	2.08	1.29	1.31	1.51	111.3	65.8	48.7	35.9
0	6	3	3	4	4	0.3	0.42	0.89	0.63	1.24	1.1	1	1.34	1.43	1.36	2.14	1.51	1.4	3.01	1.98	2.67	14.07	16.71	24.72	13.05	3.3	4.99	13.65	5.37	8.32	3.33	23.52	12.41	678	692	516	562	344	397	308	308	1.97	1.74	1.68	1.82	134.5	131	129.88	127.6
0	6	2	2	2	2	1.45	1.23	0.13	1.08	0.93	0.64	0.64	1.76	0.23	2.14	0.27	0.97	0.93	0.61	1.3	0	108.16	176.6	157.89	76.79	4.32	10.55	16.72	7.59	11.41	7.36	4.57	2.52	195	368	779	601	82	119	272	212	2.37	3.09	2.87	2.84	78.9	67.4	63.1	46.5
0	6	4	4	5	5	1.01	0.5	1.03	1.05	1.01	1.32	0.85	2.33	0.72	1.16	0.97	0.54	0.88	1.49	0.23	1.35	8.04	9.91	12.83	14.32	2.25	3	3.99	4.41	8.81	10.39	4.57	0	1067	870	881	929	728	631	620	565	1.47	1.38	1.42	1.64	302.6	298.7	287.6	267.8
0	6	6	7	7	13	0.76	0.39	0.61	0.82	1.16	0.65	0.9	2.1	0.8	1.65	3.16	2.42	0.56	2.15	1.86	1.4	62.88	11.59	6.97	4.18	2.95	2.64	3.85	6.17	5.13	8.94	9.63	10.15	284	558	556	480	233	581	511	396	1.22	0.96	1.09	1.21	115.7	68.3	50.9	30.7
0	6	5	7	7	11	0.39	0.72	0.79	0.54	1.05	0.9	1.29	2.2	1.2	0.74	3.37	1.06	0.69	2.21	1.46	2.49	104.23	13.89	19.07	5.33	3.71	2.83	2.68	2.45	10.15	7.22	10.5	9.81	215	285	409	605	215	192	237	466	1	1.48	1.73	1.3	54.5	50.9	47.9	43.4
0	6	5	5	5	5	0.95	0.65	0.68	1.38	0.93	1.13	0.75	2.89	0.79	1.44	1.24	2.06	0.73	0.42	2.23	1.02	18.39	18.06	30.44	63.09	2.13	6.53	18.27	7.52	8.91	4.93	5.99	6.76	263	416	197	148	155	263	212	137	1.7	1.58	0.93	1.08	58.5	54.7	61.9	59.2
0	6	4	4	4	4	0.87	1.39	3.61	1.93	1.38	1.44	5.16	2.29	1.9	1.75	13.62	2.98	0.88	2.38	4.6	3.15	86.17	111.09	283.87	48.94	13.8	11.97	16.23	5.35	3.62	7.97	17.22	14.99	238	349	235	649	380	441	231	722	0.63	0.79	1.02	0.9	52.7	61	57	71
1	1	3	5	8	9	0.67	1.15	0.7	1.58	1.03	1.43	2.99	2.31	0.97	1.84	8.04	15.49	1.24	1.78	1.66	0.79	28.17	4.15	8.55	15.46	4.21	2.38	3.91	5.06	3.5	6.4	3.91	12.51	490	701	516	540	155	335	155	278	3.17	2.09	3.33	1.95	104.3	188	205	276
1	2	2	2	3	5	2.09	0.51	0.83	0.6	3.23	1.76	3.55	2.94	1.72	1.62	1.52	1.85	1.62	0.81	1.95	1.8	98.57	46.72	28.68	18.63	11.82	13.8	4.7	4.11	20.64	1.77	0.88	2.72	320	587	604	566	226	459	519	504	1.41	1.28	1.16	1.12	108.5	214	272	229
1	1	5	5	5	5	2.1	0.63	0.81	0.23	1.83	0.48	2.32	2.16	0.47	1.02	0.95	1.4	1.03	1.57	0.67	1.83	41.25	12.34	6.62	22.78	3.81	2.18	2.73	3.42	3	9.17	5.6	5.86	705	489	745	729	421	328	522	512	1.67	1.49	1.43	1.42	181.9	287.1	267	366.4
1	2	11	12	14	14	0.56	0.5	0.91	0.82	0.65	0.48	2.18	2.28	2.15	0.94	1.47	2.36	0.73	1.07	1.37	1.71	30.09	11.65	3.19	4.03	2.41	8.2	3.37	5.51	3.04	0	3.46	6.49	202	419	429	399	120	281	360	313	1.68	1.49	1.19	1.27	45.8	297.7	341	299
1	2	3	5	5	6	0.68	0.77	0.34	0.64	2.14	0.96	2.7	0.73	0.55	0.85	1.19	1.55	2	1.44	1.49	0.93	23.24	13.08	21.82	22.78	3.13	1.87	0.63	0.61	4.61	13.06	6.39	4.56	524	493	392	437	231	240	273	235	2.26	2.06	1.44	1.86	105.8	59.11	222.8	243.7
1	1	5	6	6	8	0.75	0.71	0.64	0.6	0.58	1.33	2.86	0.77	1.15	0.91	0.75	1.78	2.29	1.2	0.62	2.08	76.48	63.47	17.08	9.78	10.13	2.47	2.87	1.56	3.28	5.86	6.58	2.72	354	426	326	449	193	298	209	379	1.83	1.43	1.56	1.19	67.9	72.3	122.2	237.6
1	2	10	10	10	12	0.99	1.03	0.48	0.46	0.24	0.83	1.36	0.67	0.71	1.26	0.88	0.98	1.49	0.51	1.54	1.64	36.19	12.26	7.62	2.09	2.34	2.4	1.53	1.3	8.12	8.25	7.99	8.51	568	515	606	633	434	425	427	517	1.31	1.21	1.42	1.22	107.9	138.4	400.4	381.2
1	2	5	4	7	8	1.56	1.13	1.11	1.19	2.9	1.9	2.85	2.06	1.28	1.36	1.39	2.36	1.02	1.05	1.93	1.15	314.64	62.69	129.34	102.66	4.49	6.75	10.5	10.01	12	3.91	13.21	9.64	390	611	730	987	294	309	423	537	1.33	1.98	1.73	1.84	102.3	30.3	156	94.1
1	2	11	12	12	13	1.29	0.48	0.45	0.66	1.7	1.06	2.36	0.35	1.44	0.91	0.98	1.04	0.46	0.88	1.98	0.95	23.87	1.8	2.25	8.21	2.94	1.56	3.54	4.56	5.07	4.29	2.52	3.04	339	425	669	702	151	166	264	259	2.24	2.56	2.53	2.71	78.6	321.9	390.9	186.5
1	1	3	3	5	6	1.33	0.75	1.17	1.39	1.57	1.25	2.14	2.33	1	2.65	2.19	4.17	1.53	0.88	1.85	4.9	43.4	14.48	18.07	24.99	5.87	3.37	9.96	11.32	2.24	7.71	11.98	5.43	559	472	485	560	232	150	248	347	2.41	3.15	1.96	1.62	150.5	27.8	29.4	43
1	3	8	8	9	10	0.98	1.11	0.71	1.02	1.1	2.15	2.21	0.96	0.66	2.16	1.43	1.27	2.29	1.27	1.11	2.27	51.19	41.39	11.89	9.11	3.75	4.42	1	2.83	1.72	11.57	9.74	4.84	254	353	514	616	141	170	254	329	1.8	2.07	2.02	1.87	46.8	246	175	99.3
1	3	6	6	6	7	1.39	0.53	0.82	0.79	1.84	1.44	2	1.66	2.01	1.39	1.94	0.35	1.2	1.64	0.81	1.89	120.98	95.95	15.46	21.9	2.87	6.77	5.79	5.62	4.34	4.39	13.76	0.05	456	449	298	682	160	159	96	249	2.85	2.82	3.09	2.74	165	244	180	137
1	7	3	3	3	5	1.03	0.5	0.62	0.91	1.08	1.08	3.22	0.96	1.6	0.88	2.14	1.66	0.81	2.08	3.78	0.88	36.92	46.83	44.94	5.97	2.49	5.06	5.5	4.18	7.2	3.66	13.18	18.13	293	690	805	935	311	453	482	812	0.94	1.52	1.67	1.15	41.9	122	85.6	39.9
0	1	4	2	2	2	1.71	1.12	0.69	0.55	4.03	2.7	1.34	1.79	1.67	3.04	1.09	0.78	0.55	1.61	2.51	1.1	53.68	44.85	81.21	62.98	4.31	5.64	7.28	5.59	9	21.3	10.89	11.32	209	221	279	263	148	171	217	240	1.41	1.29	1.29	1.1	56.2	49.8	47.2	40.2
0	1	3	3	4	5	0.87	0.31	0.71	0.34	1.78	2.15	1.03	1.42	6.97	3.62	2.05	0.96	1.22	2.41	0	1.56	20.74	17.82	30.01	16.54	16.03	8.71	9.72	4.76	1.88	0	8.5	9.5	578	492	518	462	344	397	309	312	1.68	1.24	1.68	1.48	126.8	60.8	54	51
1	6	3	4	5	9	1.27	0.5	2.35	0.52	2.39	1.04	0.92	0.98	0.93	1.46	4.22	1.27	1.28	1.71	0.82	1.08	62.49	30.4	73.74	12.47	5.55	3.92	6.71	2.47	10.02	6.48	10.63	5.49	449	501	367	1261	153	143	117	354	2.94	3.51	3.13	3.56	162	192	154	190
1	1	4	3	4	5	1.34	0.71	0.89	0.34	1.75	1.72	2.63	1.29	2.47	1.9	1.96	2.34	0	0.25	1.65	0.8	14.12	3.9	7.68	11.67	5.42	10.51	6.41	7.93	12.58	14.12	2.13	4.02	939	344	1521	1062	213	124	289	239	4.42	3.4	5.27	4.44	170.6	48.6	93.7	121
1	6	3	3	3	4	0.59	0.87	0.5	0.68	1.84	0.64	1.39	0.78	1.42	0.46	0.39	0.2	1.65	2.08	2.17	0.07	113.76	80.74	142.97	30.45	6.02	8.93	7.15	4.95	5.99	0.36	7.13	13.65	503	761	504	763	388	609	454	639	1.3	1.25	1.11	1.19	120.4	181	107	90.1
1	2	4	4	4	4	0.79	0.49	0.84	0.52	0.54	0.54	0.83	1.06	0.85	0.85	1.26	0.81	1.34	1.34	1.56	1.06	14.71	14.71	15.72	12.09	4.03	4.03	1.92	2.9	7.59	7.59	5.6	0.58	411	522	370	382	187	284	251	348	2.2	1.84	1.48	1.1	102.3	146	117.7	226.9
1	2	5	5	3	3	0.98	0.89	0.98	0.1	2.68	2.94	1.6	1.54	1.71	1.69	1.62	2.6	1.16	1.22	0.86	1.71	63.71	54.32	150.12	110.69	5.33	8.8	11.52	7.79	1.23	9	10.02	16.89	537	305	729	290	444	281	568	206	1.21	1.09	1.28	1.41	115.3	8.51	34	40.8
1	1	2	2	2	3	0.31	0.67	0.55	0.62	0.5	1.22	0.14	0.25	0.14	1.2	0.92	1.2	1.51	0.42	1.22	0.79	29.62	29.14	15.05	21.24	3.32	4.3	3.07	3.32	16.17	0	2.49	5.91	298	531	219	306	261	332	193	203	1.14	1.6	1.13	1.51	45.6	34.1	53	62.2
1	1	5	5	5	6	1.02	0.6	0.55	0.75	1.35	0.64	0.07	1.69	1.35	1.62	0.48	1.21	0.31	1.05	1.24	0.07	75.89	45.14	46.27	31.47	2.47	2.13	2.73	2.35	12.58	6.48	7.13	0.14	506	465	420	436	317	232	200	191	1.59	2	2.1	2.28	156.8	94.2	82.8	143
1	1	10	12	13	13	0.59	0.23	0.62	0.46	1.22	1.16	0.42	0.31	0.46	2.09	0.69	0.97	0.59	1.22	0.98	0.79	86.17	21.56	7.27	2.8	4.18	5.33	3.23	2.09	3.26	7.49	7.05	4.41	442	709	613	757	277	383	262	535	1.6	1.85	2.34	1.42	102.3	232	196	168
1	1	8	8	8	9	0.83	0.92	1.29	0.37	0.4	1.18	0.67	0.77	0.7	0	1.61	0.87	2.25	1.71	1.52	0.82	4.16	3.26	3.67	15.11	2.59	1.43	2.5	3.01	18.79	0	3.86	0	414	591	718	681	376	638	664	1026	1.1	0.93	1.08	0.66	95.4	326	330	289
1	2	3	3	3	5	0.92	0.71	0.62	0.78	1.14	1.09	0.9	0.77	1.1	1.15	0.98	1.5	0.96	0.91	1.28	0.73	122.34	85.88	11.08	37.96	4.8	1.96	3.14	3.6	0.68	0	9.09	9.81	948	1371	805	860	229	371	234	221	4.14	3.7	3.44	3.88	257	331	183	300
1	2	3	3	3	5	0.45	0.71	0.62	0.6	0.48	1.33	0.86	0.67	1.15	0.91	0.75	1.68	2.29	1.2	0.52	2.08	50.34	63.47	17.08	3.67	10.13	2.47	2.87	1.46	3.28	5.86	6.58	1.87	315	598	615	667	226	461	520	504	1.39	1.3	1.18	1.32	71.8	214	227	229
1	2	5	5	5	5	0.79	1.02	0.47	0.46	0.21	0.83	0.36	0.65	1.72	1.26	0.88	0.67	1.49	0.51	1.45	1.64	16.15	12.26	7.62	1.09	2.34	2.4	1.53	1.23	8.12	8.25	7.99	3.49	505	589	645	731	421	331	522	512	1.2	1.78	1.24	1.43	119.7	287.1	267	366.4
1	2	9	12	14	15	1.12	1.12	1.11	1.19	1.9	1.9	1.85	2.01	1.28	1.36	1.39	2.21	1.02	1.05	1.83	1.15	314.64	62.69	29.45	32.66	4.49	6.75	10.5	9.01	12	3.91	13.21	3.64	201	418	432	499	120	282	361	315	1.68	1.48	1.2	1.58	47.9	297.7	341	299
1	1	3	5	5	7	0.97	0.47	0.45	0.66	0.7	1.06	0.36	0.34	1.44	0.91	0.98	1	0.46	0.88	1.89	0.95	3.69	1.8	2.25	4.21	2.94	1.56	3.54	3.56	5.07	4.29	2.52	2.01	536	503	492	425	231	240	274	236	2.32	2.1	1.8	1.8	127.9	159	222.8	243.7
1	3	5	6	6	9	1.03	0.72	1.17	1.39	1.57	1.25	1.14	2.31	1	2.65	2.17	4.1	1.53	0.88	1.58	4.9	43.4	14.48	18.07	4.99	5.87	3.37	9.96	7.32	2.24	7.71	11.98	1.43	356	428	329	451	193	298	210	380	1.84	1.44	1.57	1.19	72.8	72.3	122.2	237.6
0	1	5	3	5	8	0.11	0.91	0.51	0.82	3.39	1.17	0.66	1.53	1.53	0.64	5.33	11.23	1.68	0.83	0.72	2.35	58.48	21.12	9.87	18.3	5.06	3.73	5.71	8.21	1.68	3.08	5.46	0.09	481	507	356	209	303	296	176	101	1.59	1.71	2.02	2.07	87	71.8	58.3	50.1
0	1	6	3	4	7	2.08	0.31	0.25	0.94	2.69	0.93	1.67	0.79	2.25	0.35	0.33	2.22	1.21	2.39	0.27	0.53	55.68	116.37	27.25	37.03	6.87	6.38	7.86	13.12	3.56	5.48	4.52	4.53	431	245	357	293	117	94	104	168	3.68	2.61	3.43	1.74	82	64.2	58.2	49.6
1	3	2	2	2	3	1.25	0.85	0.46	0.8	1.43	1.78	1.66	0.23	1.22	0.93	5.03	10.53	0.76	1.14	1.42	1.88	125.89	62.4	30.92	67.56	22.07	5.83	3.91	7.35	12.15	9	5.11	0	348	516	509	647	160	363	328	386	2.17	1.42	1.55	1.68	54.3	222	258	267
1	1	11	11	13	13	1.32	0.87	0.39	0.98	1.27	0.43	1.35	0.33	1.95	1.57	0.2	1.58	0.37	0.86	0.42	0.31	9.78	17.9	4.39	8.28	3.79	4.57	4.78	5.21	14.25	7.65	2.13	13.1	210	1019	702	504	218	671	436	395	0.96	1.52	1.61	1.28	42.7	233	188	192
0	2	3	4	5	5	1.64	1.21	0.75	0.77	2.18	1.58	1.41	1.94	1.72	1.29	0.93	1.02	2.19	0.31	1.82	1.11	39.78	8.82	10.82	15.89	3.95	2.53	2.67	3.54	9.63	0.03	0.19	0.53	487	398	359	396	146	118	189	194	3.34	3.37	1.9	2.04	88.5	51.89	45.67	38.2
0	2	4	6	7	8	0.92	0.51	0.02	0.81	1.09	0.85	1.37	1.99	1.56	1.62	1.42	1.7	1.79	2.46	1.88	0.99	45.89	15.38	7.68	14.49	22.17	3.78	19.92	4.12	0.06	13.98	1.15	5.48	457	902	562	243	351	756	283	225	1.3	1.19	1.99	1.08	85.6	61.8	56.8	48.9
0	2	5	3	3	4	0.75	0.98	0.96	0.65	2.15	0.6	1.02	1.43	6.56	3.63	4.36	5.89	0.83	0.81	2.13	1.83	20.67	75.45	72.39	13.99	1.78	4.23	2.84	1.21	0.69	2.18	6.67	9.78	373	242	302	201	305	298	336	241	1.22	0.81	0.9	0.83	88	62.3	55.6	41.3
0	1	3	3	5	5	0.85	0.77	0.71	0.78	1.31	1.75	1.58	0.55	3.79	3.54	4.61	1.09	1.42	1.89	1.53	0.93	73.65	43.45	44.41	15.28	2.99	2.56	4.57	1.62	5.56	5.98	8.35	6.32	728	834	803	716	592	441	468	567	1.23	1.89	1.72	1.26	169	157.8	147.8	135.3
0	1	5	5	3	4	0.91	0.89	0.79	1.35	1.68	0.82	1.42	1.56	5.94	2.07	2.95	4.02	0.18	1.25	2.16	3.27	66.63	77.48	43.39	1.02	10.28	3.68	4.01	1.89	8.48	7.25	6.67	17.15	319	323	313	309	192	267	329	175	1.66	1.21	0.95	1.77	63.4	52.1	42.3	40.9
0	1	3	3	4	6	0.88	0.75	0.57	0.73	1.86	1.33	0.25	1.78	2.03	2.65	0.91	0.08	1.31	1.12	1.18	1.54	51.09	53.34	18.92	21.8	2.35	4.61	2.63	8.94	3.15	9.46	2.73	4.56	627	435	582	616	496	345	391	430	1.26	1.26	1.49	1.43	171	156	149.1	146.2
0	1	6	5	5	3	1.63	0.45	1.06	0.59	1.71	0.58	0.79	1.23	2.39	2.13	2.03	2.41	2.16	0.69	0.41	1.9	63.63	18.79	135.89	33.45	6.97	4.69	9.72	11.88	5.49	7.49	2.59	11.58	537	470	527	418	204	210	208	224	2.63	2.24	2.53	1.87	141	136.7	128.5	127.3
0	1	11	12	15	15	0.53	0.66	0.56	0.87	1.51	0.92	1.46	1.84	1.53	2.37	1.42	1.96	1.78	0.57	0.51	0.56	9.9	7.62	7.17	14.49	8.19	10.32	5.79	4.51	5.03	5.61	11.06	16.71	543	685	492	421	216	246	448	457	2.51	2.78	1.1	0.92	143	137	136.8	135.6
0	2	10	9	3	3	1.71	1.12	0.67	0.58	4.05	2.71	0.35	1.78	0.65	3.05	1.09	0.78	0.56	1.61	2.52	1.11	53.68	44.89	81.21	62.02	4.32	5.67	7.29	5.57	9.02	21.34	5.48	1.25	379	534	538	545	256	318	235	257	1.48	1.68	2.29	2.12	91	75.6	68.2	59.3
0	2	3	4	4	4	0.87	0.31	0.73	0.36	1.79	2.16	1.05	1.39	5.9	3.64	2.05	0.96	1.23	2.41	0.01	1.57	20.71	17.68	30.01	15.11	8.67	8.79	9.78	4.67	1.89	0.05	8.59	8.51	592	561	521	789	259	725	540	543	2.29	0.77	0.96	1.45	146	137.8	129.8	126.4
0	2	3	3	3	3	0.47	0.82	0.15	0.78	1.25	2.18	0.93	1.98	2.38	3.58	0.83	1.08	0.56	0.93	1.25	1.11	53.24	53.68	31.18	14.78	2.71	4.91	4.1	2.79	13.15	14.16	0.06	11.08	529	514	669	642	297	264	619	345	1.78	1.95	1.08	1.86	131	121.7	118.5	61.4
0	3	3	2	3	6	0.18	0.47	0.59	0.76	0.8	0.47	1.15	0.78	0.33	0.4	2.61	1.58	1.25	1.11	1.55	2.46	71.65	76.09	44.93	53.89	1.66	3.75	9.81	4.65	1.24	5.57	4.48	8.39	508	589	504	499	226	460	520	504	2.25	1.28	0.97	0.99	133.4	130.4	127.5	124
0	2	6	5	5	4	1.14	1.01	0.4	0.76	1.03	0.46	0.61	0.86	0.91	1.19	0.46	1.38	0.42	2.43	0.97	3.18	43.73	62.36	50.5	33.9	4.92	3.7	1.69	3.46	4.99	7.21	5.07	2.89	607	491	746	731	421	328	521	511	1.44	1.5	1.43	1.43	151	149.2	148.7	139.4
0	3	10	10	10	12	0.69	0.78	0.84	0.73	2.67	1.31	1.36	1.42	1.89	3.79	3.51	5.13	0.02	0.13	2.03	1.87	17.25	7.28	13.64	15.56	4.32	2.65	2.58	2.49	6.68	4.52	13.12	8.49	264	803	709	417	104	172	210	153	2.54	4.67	3.38	2.73	51.1	45.7	42.5	35.9
0	2	3	3	4	7	0.23	0.34	0.12	0.35	2.61	1.51	0.89	0	1.56	0.4	1.45	1.56	2.07	0.02	1.05	1.53	31.49	19.78	29.02	55.99	6.89	5.02	7.06	5.01	0.05	1.68	2.14	13.62	508	398	577	203	107	148	231	325	4.75	2.69	2.5	0.62	136	127.9	112.3	109.8
0	2	10	7	6	5	0.31	0.66	0.77	0.82	0.89	1.04	0.48	0.92	1.14	1.47	1.09	1.71	1.42	1.88	0.03	0.72	37.49	106.12	34.55	49.41	3.24	6.38	5.23	9.01	0.03	5.98	0.92	0.07	458	269	379	409	186	115	182	257	2.46	2.34	2.08	1.59	86.7	74.5	69.6	64.5
0	2	3	3	3	5	0.65	0.66	0.74	0.7	0.34	0.56	0.41	0.26	3.77	2.03	0.78	0.57	1.78	2.38	1.43	0.94	51.02	235.64	73.27	9.19	4.02	24.16	12.52	3.56	15.16	8.45	0.35	8.17	427	574	338	135	359	421	245	178	1.19	1.36	1.38	0.76	83.2	82.7	77.2	73.2
0	2	4	3	8	9	1.25	1.46	1.31	1.65	0.85	0.81	0.32	1.57	1.08	0.55	0.57	1.71	1.6	0.71	1.54	1.31	65.32	61.06	18.03	111.74	9.33	3.19	5.89	15.45	5.29	7.48	7.39	6.38	521	557	482	339	53	164	128	172	9.83	3.4	3.77	1.97	136	126.8	119.8	115.6
0	2	5	3	3	4	1.27	0.85	0.81	1.2	0.09	0.92	0.46	0.75	0.86	0.69	0.78	0.79	1.36	1.46	1.16	0.88	84.53	108.82	25.31	47.92	6.78	9.37	7.89	16.18	3.21	6.38	4.58	8.21	534	562	558	482	729	810	560	639	0.73	0.69	1	0.75	167.2	158.9	147.9	135.6
0	2	5	4	2	2	0.89	0.68	1.45	0.79	1.57	1.2	0.21	0.27	1.68	0.45	0.49	0.65	1.51	0.98	1.12	0.42	83.79	84.91	82.04	47.5	8.82	4.51	3.19	4.89	2.89	1.89	7.48	0.92	303	219	282	365	145	170	216	241	2.09	1.29	1.31	1.51	57.8	48.2	43	41.2
0	2	3	3	4	4	0.3	0.43	0.91	0.63	1.24	1.09	1.01	1.35	1.49	1.39	2.15	1.51	1.41	3.01	1.99	2.67	14.08	16.72	24.75	13.05	4.31	5.02	13.69	5.38	8.34	3.34	23.56	12.45	589	693	518	542	344	398	310	308	1.71	1.74	1.67	1.76	146	143.2	133.4	131.5
0	2	9	10	10	13	1.45	1.56	0.91	1.57	1.99	0.48	1.71	1.25	2.09	1.52	0.78	1.91	1.8	0.55	1.6	1.35	106.75	351.19	296.23	320.19	14.98	8.07	5.87	9.2	28.82	1.93	0.18	13.42	539	525	609	637	433	424	427	517	1.24	1.24	1.43	1.23	171.8	161.3	149.2	148.2
0	2	6	4	7	9	1.01	0.36	0.49	1.18	1.94	1.74	1.87	1.68	1.41	0.92	1.66	2.03	1.1	2	2.28	1.55	40.57	11.66	13.41	64.58	7.21	7.13	12.14	12.87	10.32	14.59	13.21	13.81	492	612	630	787	293	308	423	537	1.68	1.99	1.49	1.47	131.2	128.9	122.3	119.5
0	3	7	7	7	10	0.98	0.39	0.62	0.82	1.16	0.67	0.92	1.1	0.8	1.69	3.19	2.42	0.57	2.15	1.86	1.4	63.01	11.59	7.02	4.18	4.98	2.67	3.86	6.18	5.15	8.96	9.65	10.16	287	458	456	402	234	582	511	396	1.23	0.79	0.89	1.02	52.3	45.8	43.8	41.5
0	3	6	7	7	11	0.41	0.73	0.79	0.54	1.05	0.89	1.31	1.29	1.36	0.78	3.39	1.06	0.71	2.21	1.46	2.49	54.31	13.89	19.02	5.33	5.73	2.89	2.69	2.47	10.16	7.28	10.51	9.82	505	408	287	305	215	193	238	466	2.35	2.11	1.21	0.65	135.3	129.4	126.8	123.86
0	2	5	5	5	7	0.96	0.65	0.69	1.38	0.93	1.13	0.76	1.91	0.79	1.45	1.25	2.06	0.73	0.42	2.24	1.02	18.41	18.06	30.49	63.09	4.12	6.57	18.29	7.54	8.92	4.95	6.01	6.78	267	418	198	151	155	263	213	138	1.72	1.59	0.93	1.09	52.2	48.9	49.2	43.3
0	2	4	4	4	5	0.89	1.39	3.62	1.93	2.38	1.46	4.16	1.31	3.9	1.75	13.65	2.99	0.88	2.38	4.61	3.15	45.12	111.09	112.08	48.92	9.28	12.03	13.89	5.37	3.63	7.98	17.23	15.03	438	351	237	609	380	441	230	721	1.15	0.8	1.03	0.84	83	76.8	67.2	60.35
0	2	3	5	8	10	0.96	1.14	1.32	1.01	1.28	0.89	1.03	1.31	1.73	1.13	1.58	0.99	0.62	0.87	1.71	0.62	37.86	30.58	81.34	50.99	5.55	5.02	6.09	12.98	6.57	4.65	0.09	11.56	502	703	517	523	155	336	156	278	3.24	2.09	3.31	1.88	132.3	131.9	128.9	125.7
0	3	2	2	4	5	1.83	1.24	0.13	1.08	0.94	0.67	0.64	1.76	0.23	2.14	0.29	0.99	0.93	0.62	1.31	0	102.14	176.61	157.91	76.78	5.46	10.45	6.59	7.62	11.42	7.38	4.58	2.53	501	371	578	298	82	120	273	212	6.11	3.09	2.12	1.41	131	127.8	115	113.8
0	3	4	4	5	5	1.27	1.5	1.04	1.05	2.02	1.33	0.86	0.33	0.72	1.17	0.97	0.56	0.89	1.51	0.23	1.35	8.07	9.91	12.86	14.32	3.28	2.93	4.04	4.43	8.82	10.38	4.59	0.09	667	872	867	829	729	632	620	565	0.91	1.38	1.4	1.47	178	168.2	157.3	158.9
0	2	10	13	14	14	0.91	1.57	0.66	0.88	0.55	2.24	1.94	1.16	0.87	1.43	1.49	1.93	1.26	1.53	2.16	1.68	91.23	245.97	85.69	68	7.61	7	5.3	3.89	7.84	15.16	2.61	12.31	354	421	431	398	120	280	360	312	2.95	1.5	1.2	1.28	87	79	64.2	59.8
0	2	4	5	5	6	1.05	0.96	0.79	1.01	0.71	1.62	0.72	1.2	1.32	0.73	0.47	1.38	1.19	2.13	1.08	1.15	20.32	109.74	54.61	11.87	3.1	3.6	3.72	3.45	1.91	7.81	4.39	12.34	542	483	393	357	231	239	272	235	2.35	2.02	1.44	1.52	169.8	163.4	148.8	151.9
0	2	5	6	6	9	1.2	1.03	1.55	0.71	1.49	1.94	1.19	1.66	1.17	1.46	1.31	2.12	1.87	1.09	1.71	1.43	74.51	267.89	39.98	9.59	3.56	11.32	4.42	18.91	17.91	8.12	11.96	6.57	357	436	428	451	193	297	208	379	1.85	1.47	2.06	1.19	82	72.3	58.6	53.6
0	2	7	8	9	9	0.91	0.5	0.03	0.81	1.08	0.84	1.34	1.95	1.56	1.61	1.42	1.71	1.78	2.45	1.89	0.98	45.83	15.35	7.69	15	22.12	3.75	9.91	4.12	0.05	13.96	1.13	6.49	527	356	414	518	141	169	253	329	3.74	2.11	1.64	1.57	106.9	83.6	72	59.8
0	3	7	6	7	7	0.74	0.96	0.95	0.65	2.13	0.6	1.02	0.98	6.6	3.6	4.36	5.91	0.82	0.82	2.11	1.83	20.64	75.32	72.38	13.99	1.75	4.22	2.83	1.32	0.67	2.16	6.66	10.73	509	502	498	482	160	158	95	249	3.18	3.18	5.24	1.94	123.5	74.5	72.3	61.9
0	3	10	12	12	14	1.17	1.05	2.48	1.32	1.95	1.66	3.24	3.2	1.48	1.32	1.9	1.86	1.28	1.19	2.36	2.13	81.41	15.41	91.72	110.19	0.32	3.52	2.19	4.13	4.08	4.84	6.02	10.13	439	536	569	602	150	165	264	259	2.93	3.25	2.16	2.32	141.1	142.5	139.9	136.3
0	3	4	3	5	7	1.63	1.2	0.74	0.76	2.17	1.57	1.39	1.94	1.72	1.28	0.92	1.03	2.18	0.3	1.81	1.14	39.74	8.92	10.9	15.98	3.93	2.52	2.64	3.56	9.61	0	0.16	0.65	519	487	465	460	231	149	248	347	2.25	3.27	1.88	1.33	128.6	127.8	119.8	116.4
0	3	3	4	5	5	1.01	0.37	0.51	1.18	1.94	1.75	0.87	1.69	1.42	0.93	1.66	2.02	1.12	2.01	2.29	1.54	40.59	11.68	13.39	64.58	7.23	7.18	12.17	11.69	10.34	14.57	13.24	12.15	502	272	297	602	201	213	254	732	2.5	1.28	1.17	0.82	134	125.6	118.9	113.5
0	2	4	5	5	7	1.18	1.05	2.48	1.35	1.96	1.67	3.23	3.5	1.48	1.33	1.91	1.85	1.29	1.21	2.37	2.13	81.39	15.42	91.73	110.18	0.35	3.56	2.18	3.11	4.09	4.87	6.03	9.15	515	432	819	542	189	157	354	418	2.72	2.75	2.31	1.3	137	132.6	127.8	121.3
0	3	5	3	3	6	0.84	0.76	0.71	0.77	1.29	1.73	1.55	0.51	3.78	3.55	4.61	1.1	1.41	1.88	1.52	0.93	63.54	43.43	44.4	15.45	2.98	2.53	4.53	1.78	5.53	5.96	8.33	7.59	478	590	705	835	311	452	481	812	1.54	1.31	1.47	1.03	105.6	72.3	65.8	51.5
0	3	3	2	3	3	0.9	0.9	0.79	1.33	1.67	0.8	1.4	1.52	5.94	2.06	2.94	4.03	0.16	1.23	2.11	3.27	66.61	77.45	43.36	1.04	10.2	3.62	3.97	1.98	8.47	7.23	6.65	18.19	448	416	409	547	160	363	327	385	2.8	1.15	1.25	1.42	102.4	70.8	55.6	47.9
0	2	10	11	12	13	0.88	0.74	0.57	0.73	1.84	1.32	0.24	1.75	2.03	2.64	0.89	0.09	1.29	1.11	1.17	1.54	51.05	53.34	18.93	21.89	2.34	4.6	2.6	9.89	3.13	9.48	2.72	5.62	521	519	501	494	218	672	436	394	2.39	0.77	1.15	1.25	131.4	128.9	118.8	107.3
0	2	4	4	5	8	1.6	0.44	1.07	0.59	1.69	0.57	0.78	1.32	2.41	2.1	2.03	2.43	2.14	0.68	0.37	1.91	63.63	18.78	135.82	33.42	10.25	4.65	9.76	12.89	5.49	7.49	2.59	12.89	761	508	567	628	153	142	116	354	4.97	3.58	4.89	1.77	178.9	154.7	156.9	149.2
0	3	4	4	4	5	0.52	0.66	0.53	0.88	1.48	0.91	1.45	1.82	1.52	2.37	1.42	1.98	1.75	0.55	0.49	0.56	9.9	7.68	7.13	14.5	24.45	10.38	5.76	6.78	5	5.99	11.04	17.23	589	445	521	497	212	123	289	239	2.78	3.62	1.8	2.08	145.9	127	121.8	115.2
0	2	3	3	3	3	0.65	0.65	0.73	0.7	0.34	0.5	0.38	0.26	2.34	2	0.76	0.56	1.75	2.38	1.42	0.93	50.95	235.24	73.27	9.19	3.96	24.13	12.5	3.53	15.14	8.42	0.33	8.14	426	573	336	134	358	420	244	177	1.19	1.36	1.38	0.76	99.3	78.9	61.5	53.4
0	3	3	3	9	9	1.01	0.45	1.31	1.65	0.84	0.79	0.32	0.57	1.08	0.54	0.57	1.7	1.6	0.7	1.54	1.3	85.76	61.03	18.02	111.74	7.89	3.18	5.88	8.92	5.28	7.47	7.36	6.35	230	657	481	553	52	163	127	171	4.42	4.04	3.78	3.23	112.3	48.9	40.9	33.4
0	2	6	5	4	3	0.47	0.81	0.16	0.78	1.23	2.15	0.91	1.98	1.35	3.58	0.83	1.09	0.55	0.92	1.24	1.13	34.67	53.68	31.13	14.87	2.69	4.9	4.09	3.88	13.1	14.12	0	12.09	498	465	431	291	444	280	567	206	1.12	1.66	0.76	1.41	128.3	58.51	54	50.9
0	3	3	2	3	3	0.1	0.89	0.51	0.82	3.38	1.16	0.65	1.53	1.52	0.64	5.33	9.43	1.67	0.82	0.71	2.35	58.45	21.12	9.85	18.7	5.03	3.71	5.68	8.29	1.67	3.07	5.49	0.19	329	537	223	301	261	331	192	203	1.26	1.62	1.16	1.48	79.2	34.1	45.8	42.5
0	2	4	5	5	6	2.09	0.31	0.24	0.94	2.7	0.92	1.64	0.79	1.32	0.33	0.33	2.25	1.22	2.4	0.26	0.56	56.45	116.37	27.2	37.1	10.42	6.37	7.84	14.16	3.54	5.49	4.51	4.65	506	468	419	431	317	231	199	191	1.6	2.03	2.11	2.26	135.5	72.3	62.8	53.2
0	4	9	12	13	13	0.67	0.79	0.85	0.76	2.63	1.29	1.24	1.42	1.2	3.78	3.51	5.16	0	0.12	2.02	1.87	17.25	7.27	13.64	15.6	4.31	2.64	2.56	3.67	6.67	4.51	13.1	9.89	542	509	481	457	277	382	261	535	1.96	1.33	1.84	0.85	172.3	175.6	167.8	168.7
0	4	7	8	8	10	0.22	0.34	0.14	0.34	2.58	1.48	0.92	0.03	1.54	0.4	1.42	1.58	2.06	0	1.04	1.54	31.47	19.78	29.09	55.9	6.86	5.03	6.97	5.99	0	1.67	2.13	14.52	581	552	518	489	376	638	663	1025	1.55	0.87	0.78	0.48	146.7	136.7	129.9	69
0	4	4	3	4	5	0.29	0.66	0.77	0.83	0.85	1.04	0.43	0.95	1.14	1.42	1.07	1.78	1.4	1.87	0	0.76	37.51	106.12	34.44	49.8	3.2	6.37	5.21	9.1	0	5.99	0.99	0.81	681	571	509	502	229	371	233	220	2.97	1.54	2.18	2.28	181.9	171.2	167.5	163.5
0	2	4	4	5	6	0.65	0.65	0.73	0.71	0.34	0.5	0.38	0.27	2.77	2	0.76	0.59	1.75	2.38	1.42	0.95	50.95	235.24	73.27	9.2	3.96	24.13	12.5	5.64	15.14	8.42	0.33	9.18	458	301	309	262	162	96	117	88	2.83	3.14	2.64	2.98	167	157.3	153.4	149.8
0	2	5	5	3	3	1.23	0.45	1.31	1.66	0.84	0.79	1.32	1.58	1.08	0.54	0.57	1.78	1.6	0.7	1.54	1.35	50.69	61.03	18.02	111.79	11.31	3.18	5.88	15.19	5.28	7.47	7.36	6.23	565	391	497	427	441	205	271	307	1.28	1.91	1.83	1.39	141	140	138.9	138.5
0	4	3	4	6	4	1.26	0.84	0.81	1.21	0.07	0.91	0.46	0.74	0.86	0.68	0.75	0.81	1.35	1.45	1.16	0.89	104.1	108.82	25.3	48.1	6.75	9.36	7.88	15.13	3.19	6.35	4.57	8.19	398	237	218	254	65	55	77	89	6.12	4.31	2.83	2.85	103	82.94	57.68	54.2
0	4	6	5	4	3	0.87	0.68	1.44	0.78	1.57	1.2	0.19	0.28	1.66	0.44	0.47	0.67	1.49	0.99	1.12	0.45	64.83	84.91	82.04	48.2	8.81	4.52	3.18	4.89	2.88	1.86	7.47	0.91	528	492	443	379	495	372	383	489	1.07	1.32	1.16	0.78	133	124.5	79	56
0	4	7	6	7	8	0.3	0.42	0.91	0.63	1.24	1.1	1	1.37	1.51	1.36	2.14	1.53	1.4	3.01	1.98	2.68	14.07	16.71	24.72	13.7	4.3	4.99	13.65	5.36	8.32	3.33	23.52	14.52	582	502	489	403	643	579	577	649	0.91	0.87	0.85	0.62	146.5	81.9	68	51.9
0	4	10	14	15	15	1.82	1.23	0.14	1.08	0.93	0.64	0.64	1.78	0.23	2.14	0.27	0.98	0.93	0.61	1.3	0.09	81.88	176.6	157.89	76.8	5.45	10.55	6.58	7.89	11.41	7.36	4.57	5.65	589	508	456	468	315	230	109	164	1.87	2.21	4.18	2.85	151	127.8	51	16.2
1	1	3	5	7	8	0.31	0.51	0.91	0.82	0.57	0.42	1.18	2.28	2.15	0.94	1.47	2.34	0.73	1.07	1.37	1.73	10.03	10.87	3.19	4.03	2.41	8.2	3.37	4.51	3.04	0	3.46	3.69	568	1192	689	458	352	756	282	223	1.61	1.58	2.44	2.05	123.4	191	235	247
0	6	4	4	5	6	0.97	0.39	0.6	0.82	1.16	0.65	0.9	1.13	0.8	1.65	3.16	2.43	0.56	2.15	1.86	1.42	62.88	11.59	6.97	4.2	4.95	2.64	3.85	6.18	5.13	8.94	9.63	13.18	609	597	473	406	198	210	253	730	3.08	2.84	1.87	0.56	148.3	138.9	128.7	121.3
0	4	5	4	6	7	0.39	0.72	0.81	0.55	1.05	0.9	1.19	1.31	1.36	0.74	3.38	1.06	0.69	2.21	1.46	2.51	44.19	13.89	19.07	5.5	5.71	2.83	2.68	3.45	10.15	7.22	10.5	10.92	504	437	419	454	189	155	353	417	2.67	2.82	1.19	1.09	121.1	119	97.5	89
0	6	4	5	4	5	0.95	0.65	0.68	1.39	0.93	1.13	0.75	1.92	0.79	1.44	1.25	2.06	0.73	0.42	2.23	1.04	18.39	18.06	30.44	63.8	4.13	6.53	18.27	7.6	8.91	4.93	5.99	8.79	567	389	518	596	145	115	187	193	3.91	3.38	2.77	3.09	147.9	131.4	128.7	118.9
0	2	3	3	3	7	1.89	0.31	0.23	0.94	1.72	0.92	0.63	0.79	1.23	0.33	0.33	2.22	1.22	2.4	0.26	0.53	65.18	116.37	27.2	37.02	3.98	6.37	7.84	13.15	3.54	5.49	4.51	4.51	294	244	355	430	116	93	103	167	2.54	2.63	3.44	2.58	52.5	47.8	44.8	43.6
0	4	9	10	10	10	0.67	0.79	0.84	0.76	1.63	1.29	1.33	1.42	1.86	3.78	3.51	5.13	0	0.12	2.02	1.87	17.25	7.27	13.64	15.54	4.31	2.64	2.56	2.47	6.67	4.51	13.1	8.5	263	802	706	517	103	171	209	152	2.55	4.69	3.38	3.4	53.4	45.9	45.8	44.6
0	2	3	4	5	5	0.17	0.46	0.58	0.73	0.8	0.46	1.14	0.79	0.33	0.4	2.62	1.59	1.25	1.11	1.55	2.47	61.96	76.09	44.93	53.98	1.66	3.75	9.81	4.46	1.24	5.55	6.57	10.98	528	533	489	419	591	440	465	563	0.89	1.21	1.05	0.74	132	37	36.4	39.3
0	4	3	5	5	4	1.13	1	0.39	0.74	1.03	0.45	0.61	0.88	0.91	1.21	0.47	1.37	0.42	2.43	0.97	3.18	43.73	62.36	50.5	33	4.92	3.7	1.69	2.34	4.99	7.19	8.09	2.77	303	451	617	329	189	265	327	173	1.6	1.7	1.89	1.9	65	58	53.9	42.5
0	2	4	3	5	6	0.91	1.57	0.66	0.88	0.55	2.23	1.94	1.17	0.87	1.45	1.49	1.92	1.26	1.53	2.16	1.69	55.48	245.97	85.69	68.91	7.61	7	5.3	4.89	7.84	15.16	2.87	11.99	536	465	493	416	495	344	389	428	1.08	1.35	1.27	0.97	123.8	62.3	53.7	40.1
0	2	4	3	3	2	1.05	1.96	0.79	1.01	0.71	1.61	0.71	1.21	1.32	0.74	0.47	1.37	1.19	2.13	1.08	1.16	20.32	109.74	54.61	12.32	3.1	3.6	3.72	3.38	1.91	7.81	5.46	11.55	515	457	425	475	203	208	207	221	2.54	2.2	2.05	2.15	152	148.7	137.8	136.4
0	2	9	13	15	15	1.2	1.03	1.56	0.71	1.49	1.94	1.18	1.67	1.17	1.47	1.31	2.11	1.87	1.09	1.71	1.45	64.73	278.65	40.01	10.54	3.56	11.32	4.42	16.1	17.91	8.12	12.89	6.36	648	591	584	542	215	242	446	456	3.01	2.44	1.31	1.19	167.9	156.7	152.4	141.9
0	2	9	10	6	3	1.45	1.56	0.9	1.58	1.99	0.48	1.7	1.26	1.08	1.53	0.78	1.9	1.8	0.55	1.6	1.37	76.34	351.19	299.89	318.98	14.98	8.07	5.87	8.9	28.82	1.93	0.95	12.76	578	521	516	493	255	317	231	251	2.27	1.64	2.23	1.96	153.2	149.8	146.2	139.8
0	2	4	4	4	6	1.01	0.36	0.51	1.21	1.94	1.74	1.85	1.69	1.41	0.93	1.66	2.03	1.1	2	2.28	2.54	40.57	11.66	13.41	65.56	7.21	7.13	12.14	12.36	10.32	14.59	15.4	12.13	686	562	521	486	258	720	539	540	2.66	0.78	0.97	0.9	171.2	168.9	159.8	154.5
0	2	5	3	3	3	1.17	1.05	2.47	1.35	1.95	1.66	2.25	3.99	1.48	1.32	1.9	1.86	1.28	1.19	2.36	2.15	81.41	15.41	91.72	111.12	0.32	3.52	2.19	3.24	4.08	4.84	6.09	9.13	731	604	562	538	296	262	617	344	2.47	2.31	0.91	1.56	158.9	154.3	152.1	145.6
0	4	5	3	4	8	1.63	1.2	0.73	0.78	2.17	1.57	1.4	1.95	1.72	1.28	0.92	1.04	2.18	0.3	1.81	1.15	39.74	8.92	10.9	16.87	3.93	2.52	2.64	3.67	9.61	0	0.82	0.51	471	503	365	209	302	295	174	99	1.56	1.71	2.1	2.11	103	71.5	69.8	56.8
1	1	2	2	2	5	0.81	1.03	0.48	0.46	0.21	0.83	0.36	0.65	0.89	1.26	0.88	0.89	1.49	0.51	1.54	1.56	56.73	12.26	7.5	2.09	2.34	2.4	1.53	1.2	8.12	8.25	7.99	5.45	448	519	523	674	160	363	334	389	2.8	1.43	1.57	1.73	103	222	258	267
0	5	8	9	10	10	0.74	0.96	0.93	0.64	2.13	0.6	1.02	2.46	2.6	3.6	4.36	5.98	0.82	0.82	2.13	1.82	20.64	75.32	72.38	14.83	1.75	4.22	2.83	1.26	0.67	2.16	6.66	10.89	278	602	606	617	102	169	209	152	2.73	3.56	2.9	4.06	57.9	54	47.8	40.2
0	5	4	5	4	6	0.84	0.76	0.71	0.76	1.29	1.73	1.45	0.56	3.78	3.55	4.61	1.12	1.41	1.88	1.54	0.92	53.69	43.43	44.4	15.44	2.98	2.53	4.53	4.68	5.53	5.96	8.33	8.23	548	382	377	407	104	142	226	324	5.27	2.69	1.67	1.26	124.5	119.2	118	116.4
0	5	9	7	6	5	0.9	0.9	0.79	1.33	1.67	0.8	1.4	1.57	4.96	2.06	2.94	4.09	0.16	1.23	2.13	3.26	66.61	77.45	43.36	1.03	10.2	3.62	3.97	2.89	8.47	7.23	6.98	19.32	405	261	368	428	185	114	175	253	2.19	2.29	2.1	1.69	101.2	74.2	69.7	56.3
0	2	4	3	3	3	0.88	0.74	0.57	0.73	1.84	1.32	0.24	1.79	2.03	2.64	0.91	0.09	1.29	1.11	1.19	1.52	51.05	53.34	18.93	22.43	2.34	4.6	2.6	10.98	3.13	9.48	3.45	4.51	396	572	341	136	358	417	244	176	1.11	1.37	1.4	0.77	100.1	81	74.9	63.6
0	5	4	3	9	10	1.6	0.44	1.07	0.58	1.69	0.57	0.78	1.41	2.41	2.1	2.05	2.41	2.14	0.68	0.38	1.89	63.63	18.78	135.82	33.54	10.25	4.65	9.76	12.89	5.49	7.49	6.58	11.56	430	658	483	453	52	162	125	171	8.27	4.06	3.86	2.65	99.8	48.9	51.9	53.1
0	2	4	3	3	3	0.52	0.66	0.53	0.87	1.48	0.91	1.35	1.85	1.52	2.37	1.45	1.96	1.75	0.56	0.49	0.55	9.9	7.68	7.13	14.23	24.45	10.38	5.76	6.78	5	5.99	12.65	16.69	640	571	561	479	724	808	553	638	0.88	0.71	1.01	0.75	123.8	120.4	68.9	50.9
0	6	10	10	3	3	1.21	1.11	0.68	0.55	2.03	2.7	2.34	0.78	0.64	3.04	1.07	0.78	0.55	1.59	2.51	1.1	53.68	44.85	81.21	61.95	4.31	5.64	7.28	5.55	9	21.3	5.49	1.23	378	531	536	533	255	317	234	256	1.48	1.67	2.3	2.08	89	55.8	46.7	32.3
0	2	4	4	4	4	0.67	0.29	0.71	0.34	1.78	2.15	2.03	0.39	3.89	3.62	2.03	0.96	1.22	2.4	0	1.56	20.74	17.82	30.01	15.11	8.97	8.71	9.72	4.65	1.88	0	8.5	8.5	600	560	519	786	258	724	539	542	2.33	0.77	0.96	1.45	142	136.2	128.3	126.8
0	6	4	3	2	2	0.47	0.81	0.15	0.77	1.23	2.15	0.92	1.99	2.37	3.58	0.86	1.08	0.55	0.93	1.24	1.11	63.54	53.68	31.13	15.98	2.69	4.9	4.09	2.88	13.1	14.12	0.99	12.08	209	372	782	403	82	123	272	215	2.55	3.02	2.88	1.87	68.9	84.9	79.3	61.3
1	1	5	3	4	5	1.04	0.75	1.17	1.39	1.57	1.25	1.13	2.33	2	2.65	2.19	4.01	1.53	0.88	1.85	4.78	43.4	14.48	18.07	23.78	5.87	3.37	9.96	7.32	2.24	7.71	10.97	4.34	941	546	621	762	213	124	291	241	4.42	4.4	2.13	3.16	289	248.6	293.7	321.9
0	6	7	7	7	12	2.08	0.31	0.23	0.94	2.7	0.92	1.63	0.81	2.23	0.33	0.33	2.23	1.22	2.41	0.26	0.53	65.85	116.37	27.2	38.09	10.42	6.37	7.84	14.16	3.54	5.49	4.51	6.54	489	458	456	381	233	582	511	398	2.1	0.79	0.89	0.96	109.8	73	42	30.9
0	6	5	7	8	11	0.68	0.79	0.84	0.76	2.63	1.29	1.33	1.43	1.86	3.78	3.51	5.14	0	0.13	2.02	1.87	17.25	7.27	13.64	15.65	4.31	2.64	2.56	2.43	6.67	4.51	13.1	10.98	415	389	411	505	215	193	238	466	1.93	2.02	1.73	1.08	92.3	83	76	59
0	6	7	5	5	5	0.23	0.34	0.13	0.34	2.58	1.48	0.91	0.09	1.54	0.4	1.42	1.57	2.06	0.04	1.04	1.52	31.47	19.78	29.09	56.01	6.86	5.03	6.97	7.1	0	1.67	2.13	13.24	261	216	192	142	158	263	215	137	1.65	0.82	0.89	1.04	76.3	65	52	49.8
1	1	3	4	4	6	0.5	0.49	0.84	0.52	0.54	0.54	0.82	2.06	1.85	0.85	1.26	0.69	1.34	1.34	1.56	1.02	14.71	14.71	15.72	10.23	4.03	4.03	1.92	1.91	7.59	7.59	5.6	0.23	461	293	312	264	162	98	121	89	2.85	2.99	2.58	2.97	105.7	107.3	108.8	127.9
0	2	4	5	8	10	0.66	0.65	0.73	0.7	0.34	0.5	0.38	0.27	3.77	2	0.78	0.59	1.75	2.38	1.45	0.93	50.95	235.24	74.35	9.44	3.96	24.13	12.5	3.45	15.14	8.42	0.33	7.12	482	501	416	440	157	336	155	279	3.07	1.49	2.68	1.58	98.4	88	81.9	67.5
0	2	3	2	3	5	1.24	1.45	1.31	1.65	0.84	0.79	1.32	1.58	1.08	0.54	0.58	1.7	1.6	0.7	1.56	1.3	50.9	61.03	18.13	112.56	12.56	3.18	5.88	14.18	5.28	7.47	7.36	3.42	420	567	504	466	226	461	519	510	1.86	1.23	0.97	0.91	95.6	84.3	77.8	59.5
0	6	5	5	5	6	1.26	0.85	0.81	1.2	0.07	0.91	0.46	0.78	1.56	0.68	0.76	0.79	1.35	1.45	1.2	0.88	104.31	108.82	25.3	48.94	6.75	9.36	7.88	13.12	3.19	6.35	4.57	9.17	505	487	445	429	423	332	522	512	1.19	1.47	0.85	0.84	142	137.8	136.5	132.7
0	2	10	11	14	14	0.87	0.69	1.43	0.79	1.57	1.2	0.19	0.28	1.66	0.44	0.49	0.65	1.49	0.99	1.15	0.42	63.41	84.91	82.04	48.78	8.81	4.52	3.18	5.78	2.88	1.86	7.47	2.9	301	418	329	409	123	281	361	313	2.45	1.49	0.91	1.31	71.2	69.2	53.4	49.8
0	6	4	5	5	7	0.3	0.43	0.89	0.63	1.24	1.1	1	1.36	1.51	1.36	2.16	1.51	1.4	3.01	1.99	2.71	14.07	16.71	24.72	1.09	4.3	4.99	13.65	6.57	8.32	3.33	23.52	13.45	521	489	391	423	231	240	275	238	2.26	2.04	1.42	1.78	138.9	137.8	125.8	125
0	6	6	6	7	8	1.82	1.24	0.13	1.08	0.93	0.64	0.64	1.78	1.32	2.14	0.29	0.97	0.93	0.61	1.3	0.05	88.18	176.6	157.89	77.79	5.45	10.55	16.57	10.98	11.41	7.36	4.57	4.35	454	432	426	349	193	299	209	385	2.35	1.44	2.04	0.91	108	72.3	92.4	75.6
1	1	9	10	11	12	1.26	1.51	1.03	1.05	2.01	1.32	0.85	0.32	1.72	1.16	0.99	0.54	0.88	1.49	0.23	1.36	38.35	9.91	12.83	13.23	3.25	3	3.99	5.67	8.81	10.39	4.57	0.02	569	615	616	733	434	428	431	517	1.31	1.44	1.43	1.42	172	138.4	400.4	381.2
1	3	4	3	3	7	0.3	0.87	0.5	0.68	1.84	0.64	1.38	2.78	2.42	0.46	0.39	0.19	1.65	2.08	2.17	0.02	93.75	80.74	142.97	29.67	6.02	8.93	7.15	3.95	5.99	0.36	7.13	3.76	748	871	705	760	229	371	236	225	3.27	2.35	2.99	3.38	179	331	283	300
0	6	5	3	3	7	0.91	0.5	0.02	0.81	1.08	0.84	1.36	1.02	1.56	1.61	1.42	1.76	1.78	2.45	1.89	0.96	45.83	15.35	7.69	15.65	22.12	3.75	19.91	5.23	0.05	13.96	1.98	6.92	594	278	365	489	116	90	103	165	5.12	3.09	3.54	2.96	158.7	147.9	145.6	138.9
1	2	4	3	3	3	0.69	0.89	0.98	0.1	2.68	2.94	1.58	1.54	1.98	1.69	1.62	2.46	1.16	1.22	0.86	1.45	23.43	54.32	150.12	109.76	5.33	8.8	11.52	3.9	1.23	9	10.02	6.89	643	292	398	427	442	210	271	307	1.45	1.39	1.47	1.39	167	301.1	309.5	316.5
1	2	3	3	6	7	0.03	0.67	0.55	0.62	0.5	1.22	0.12	2.25	1.14	1.2	0.92	1.15	1.51	0.42	1.22	0.56	29.62	29.14	15.05	20.13	3.32	4.3	3.07	1.32	16.17	0	2.49	4.83	398	331	221	289	66	59	78	89	6.03	5.61	2.83	3.25	99.9	108.9	116.5	125.7
1	2	6	3	4	4	0.45	0.6	0.55	0.75	1.35	0.64	0.04	1.69	2.35	1.62	0.48	1.13	0.31	1.05	1.24	0.01	25.22	45.14	46.27	30.45	2.47	2.13	2.73	1.35	12.58	6.48	7.13	0.12	403	429	543	628	498	373	389	493	0.81	1.15	1.4	1.27	97.8	200	198	224
1	2	4	3	3	6	0.46	0.71	0.64	0.6	0.48	1.33	0.86	0.74	1.24	0.91	0.75	1.68	2.29	1.2	0.62	2.05	90.27	63.47	17	9.34	10.13	2.47	2.87	1.05	3.28	5.86	6.58	1.23	393	590	705	753	311	457	485	812	1.26	1.29	1.45	0.93	90.2	122	85.6	139.9
0	6	4	5	3	3	1.26	1.5	1.02	1.05	2.01	1.32	0.85	0.37	0.72	1.16	0.97	0.56	0.88	1.49	0.23	1.36	8.04	9.91	12.83	14.53	3.25	3	3.99	4.46	8.81	10.39	4.57	1.91	614	599	453	367	614	642	410	423	1	0.93	1.1	0.87	152.9	145	136.64	135.6
1	3	10	11	13	14	1.13	1.13	1.11	1.19	1.9	1.9	1.84	2.04	1.43	1.36	1.39	2.23	1.02	1.05	1.93	1.1	314.64	62.69	123.65	100.34	4.49	6.75	10.5	8.01	12	3.91	13.21	5.76	410	619	802	804	218	672	436	398	1.88	0.92	1.84	2.02	96.5	233	188	192
1	2	4	4	5	10	0.98	0.48	0.45	0.66	0.7	1.06	0.33	0.35	1.84	0.91	0.98	1.02	0.46	0.88	1.98	0.92	3.69	1.8	2.25	7.91	2.94	1.56	3.54	2.56	5.07	4.29	2.52	4.67	431	521	567	61	153	145	119	354	2.82	3.59	4.76	0.17	101.2	192	154	190
1	2	3	2	2	5	1.15	0.85	0.46	0.8	1.43	1.78	0.67	1.23	2.22	0.93	5.03	9.53	0.76	1.14	1.42	1.5	138.26	62.4	30.92	66.58	22.07	5.83	3.91	4.35	12.15	9	5.11	0	398	631	519	506	267	332	196	203	1.49	1.9	2.65	2.49	90.8	134.1	153.1	162.2
1	2	4	3	3	4	0.88	1.11	0.71	1.02	1.1	2.15	1.2	2.96	0.66	2.16	1.43	1.13	2.29	1.27	1.11	2.15	71.67	41.39	11.89	8.34	3.75	4.42	1	1.83	1.72	11.57	8.76	4.84	403	561	505	768	388	610	454	642	1.04	0.92	1.11	1.2	92	181	187.9	190.6
1	2	7	4	4	4	1.37	0.53	0.82	0.79	1.84	1.44	0.98	1.66	3.01	1.39	1.94	0.32	1.2	1.64	0.81	1.8	125.89	95.95	15.46	20.89	2.87	6.77	5.79	3.62	4.34	4.39	12.56	0.01	416	527	570	582	187	287	253	348	2.22	1.84	2.25	1.67	97.9	146	117.7	226.9
1	2	6	5	3	5	0.72	0.5	0.62	0.91	1.08	1.08	1.21	1.98	2.6	0.88	2.14	1.46	0.81	2.08	3.78	0.67	36.92	46.83	44.94	5.67	2.49	5.06	5.5	3.18	7.2	3.66	13.18	8.13	437	405	529	390	444	285	569	206	0.98	1.42	0.93	1.89	102.1	108.5	134	140.8
0	6	6	4	4	4	0.3	0.66	0.76	0.82	0.85	1.04	0.43	0.94	1.14	1.42	1.07	1.72	1.4	1.89	0.03	0.71	37.51	106.12	35.55	49.98	3.2	6.37	5.21	9.12	0	5.99	0.99	1.2	437	346	335	349	383	445	231	722	1.14	0.78	1.45	0.48	89.5	74.6	72	61
1	2	4	5	5	7	0.98	0.87	0.39	0.98	1.27	0.43	1.36	1.33	2.95	1.57	0.2	1.52	0.37	0.86	0.42	0.26	9.78	17.9	4.39	8.08	3.79	4.57	4.78	3.22	14.25	7.65	2.13	3.1	492	565	520	536	328	233	200	191	1.5	2.42	2.6	2.81	111.2	109.4	128.7	143
1	2	9	12	13	13	0.7	0.5	2.35	0.52	2.39	1.04	0.9	1.98	1.93	1.46	4.22	1.17	1.28	1.71	0.82	1.01	73.29	30.4	73.74	11.45	5.55	3.92	6.71	2.32	10.02	6.48	10.63	4.56	414	609	615	657	277	387	267	535	1.49	1.57	2.3	1.23	102.5	232	196	268
1	2	7	8	8	9	0.94	0.71	0.89	0.34	1.75	1.72	2.6	1.29	3.45	1.9	1.96	2.23	0	0.25	1.65	0.56	14.12	3.9	7.68	11.02	5.42	10.51	6.41	4.89	12.58	14.12	2.13	3.02	514	598	618	671	376	642	667	1026	1.37	0.93	0.93	0.65	123.5	326	330	289
1	2	3	4	4	7	0.4	1.15	0.7	1.58	1.03	1.4	1.99	1.31	0.97	1.84	8.04	8.49	1.24	1.78	1.66	0.81	22.16	4.15	8.23	15.46	4.21	2.38	3.91	4.06	3.5	6.4	3.91	3.54	201	289	497	1209	204	215	253	731	0.99	1.34	1.96	1.65	49.8	131	108	202
1	2	5	4	5	8	1.81	0.51	0.83	0.6	2.23	1.72	1.55	1.94	1.72	1.62	1.24	1.67	1.62	0.81	1.95	1.81	118.79	45.66	28.56	18.63	11.82	13.8	4.7	3.11	20.64	1.77	0.88	2.34	405	523	819	1258	194	158	353	417	2.09	3.31	2.32	3.02	103	219	175	227
1	2	3	4	5	5	1.61	0.62	0.81	0.23	0.83	0.43	1.23	2.16	1.47	1.02	0.89	1.35	1.03	1.57	0.67	1.84	11.2	11.35	6.62	22.78	3.81	2.18	2.73	2.12	3	9.17	5.6	4.86	488	496	558	796	151	123	188	193	3.23	4.03	2.97	4.12	113.2	101	123	138.9
0	6	5	4	5	6	0.11	0.9	0.5	0.82	3.38	1.16	0.64	1.56	1.52	0.64	5.4	8.45	1.67	0.83	0.71	2.34	58.45	21.12	9.85	18.97	5.03	3.71	5.68	9.18	1.67	3.07	5.49	0.91	767	570	581	629	728	635	629	563	1.05	0.9	0.92	1.12	141.8	134.5	132.2	131.2
1	2	3	3	9	10	0.68	0.89	0.99	0.1	2.68	2.94	1.58	1.54	1.71	1.69	1.58	2.6	1.16	1.22	0.82	1.71	93.56	51.3	130.2	109.5	5.33	8.8	11.52	4.79	1.23	9	5.03	4.89	213	357	485	558	52	164	128	171	4.1	2.18	3.79	3.26	51.2	48.9	50.6	73.1
1	2	3	3	7	9	0.4	0.23	0.62	0.46	1.22	1.16	0.39	2.31	1.46	2.09	0.69	0.85	0.59	1.22	0.98	0.5	16.15	21.56	7.27	1.8	4.18	5.33	3.23	1.09	3.26	7.49	7.05	3.41	714	878	756	808	645	581	578	650	1.11	1.51	1.31	1.24	167	160.8	181	190.2
1	2	11	14	15	15	0.82	0.92	1.29	0.37	0.4	1.18	0.63	2.77	1.7	0	1.61	0.46	2.25	1.71	1.52	0.46	4.16	3.26	3.67	14.98	2.59	1.43	2.5	1.01	18.79	0	3.86	0.09	489	408	456	586	315	232	113	165	1.55	1.76	4.04	3.55	108	148	151	161.2
1	3	3	3	3	5	0.91	0.71	0.62	0.78	1.14	1.09	0.89	0.77	1.1	1.15	0.98	1.45	0.96	0.91	1.28	0.7	126.54	85.88	10.98	36.45	4.8	1.96	3.14	1.61	0.68	0	9.09	4.65	514	499	453	389	614	645	415	424	0.84	0.77	1.09	0.92	110.2	113	146.2	139.8
1	3	3	3	4	7	1.14	0.86	0.46	0.8	1.43	1.81	1.66	0.23	1.22	0.93	5.03	7.56	0.76	1.14	1.4	1.88	153.28	61.2	30.92	67.56	22.07	5.83	3.91	4.25	12.15	9	5.11	0.02	541	509	356	312	302	298	178	100	1.79	1.71	2	3.12	123.4	207	197	209.6
1	3	6	3	3	8	0.99	0.88	0.39	0.98	1.27	0.45	1.32	0.33	1.95	1.57	0.19	1.54	0.37	0.83	0.34	0.31	9.78	15.8	4.39	8.28	3.79	4.57	4.78	3.24	14.25	7.65	2.13	3.23	289	344	357	451	116	93	110	168	2.49	3.7	3.25	2.68	56.2	203	208.9	218.8
1	3	6	4	7	9	0.39	1.16	0.7	1.58	1.03	1.43	0.99	1.29	1.97	1.84	8.03	14.59	1.24	1.78	1.66	0.81	22.16	4.15	8.55	14.24	4.21	2.38	3.91	3.08	3.5	6.4	3.91	10.5	391	618	732	988	294	310	426	539	1.33	1.99	1.72	1.83	88.7	30.3	156	94.1
1	3	10	12	12	14	1.8	0.52	0.83	0.6	2.23	1.76	1.55	1.92	1.72	1.62	1.52	1.82	1.62	0.81	1.95	1.83	108.93	46.72	28.68	15.67	11.82	13.8	4.7	2.11	20.64	1.77	0.88	1.78	401	435	678	708	153	168	264	259	2.62	2.59	2.57	2.73	100.2	321.9	390.9	186.5
1	4	7	8	9	12	0.31	0.51	0.91	0.82	0.57	0.48	1.18	2.25	3.15	0.94	1.47	2.25	0.73	1.07	1.37	1.7	49.81	11.65	3.19	3.08	2.41	8.2	3.37	4.51	3.04	0	3.46	3.76	354	453	516	716	141	170	256	335	2.51	2.66	2.02	2.14	56.9	246	175	99.3
1	4	3	3	4	6	0.02	0.67	0.56	0.62	0.5	1.22	0.15	0.25	1.13	1.2	0.89	1.2	1.51	0.42	1.21	0.79	89.67	29.14	15.05	20.5	3.32	4.3	3.07	1.32	16.17	0	2.49	3.91	534	567	556	498	728	809	561	639	0.73	0.7	0.99	0.78	126.5	111	137	139.8
1	4	5	5	3	5	0.79	1.02	0.48	0.46	0.21	0.85	0.36	0.67	1.71	1.26	0.88	0.87	1.49	0.51	1.54	1.62	16.15	12.26	7.62	1.78	2.34	2.4	1.53	1.21	8.12	8.25	7.99	3.51	405	453	513	519	189	265	332	178	2.14	1.71	1.55	2.92	95.8	117	121	132
1	4	3	3	5	6	1.12	1.14	1.11	1.19	1.9	1.92	1.85	2.06	1.28	1.36	1.39	2.22	1.02	1.05	1.93	1.13	314.64	61.82	109.23	89.45	4.49	6.75	10.5	5.01	12	3.91	13.21	4.56	623	636	692	716	495	344	391	432	1.26	1.85	1.77	1.66	156.8	242	201	286.8
1	5	4	3	5	7	1.6	0.64	0.81	0.23	0.83	0.48	1.23	1.13	1.89	1.02	0.95	1.39	1.03	1.57	0.67	1.76	41.26	12.34	6.62	21.69	3.81	2.18	2.73	2.42	3	9.17	5.6	3.65	561	489	585	591	236	154	253	347	2.38	3.18	2.31	1.7	151.7	187.2	169.2	163.7
1	5	6	6	6	8	0.39	0.78	0.34	0.64	1.14	0.96	0.7	0.72	1.63	0.85	1.19	1.45	2	1.44	1.49	0.89	43.19	13.08	21.82	21.76	3.13	1.87	0.63	0.3	4.61	13.06	6.39	2.45	468	549	498	689	160	164	96	251	2.93	3.35	5.19	2.75	100.9	244	180	167.8
1	5	3	3	5	7	0.45	0.72	0.64	0.6	0.48	1.34	0.86	0.77	1.15	0.91	0.75	1.56	2.29	1.2	0.62	2.01	75.38	60.32	17.08	8.89	10.13	2.47	2.87	1.23	3.28	5.86	6.58	1.78	728	733	683	616	591	440	467	565	1.23	1.67	1.46	1.09	172	173	176.4	193.9
1	5	4	4	4	7	1.36	0.54	0.82	0.79	1.84	1.45	1	1.66	2.01	1.39	1.94	0.32	1.2	1.64	0.79	1.89	135.67	89.58	15.46	21.9	2.87	6.77	5.79	4.62	4.34	4.39	13.76	0.01	602	568	619	789	261	728	539	542	2.31	0.78	1.15	1.46	149	176.2	184	179.8
1	6	5	3	4	3	0.71	0.51	0.62	0.91	1.08	1.09	2.22	0.96	1.6	0.88	2.14	1.56	0.81	2.08	3.68	0.88	106.57	34.76	44.94	5.97	2.49	5.06	5.5	3.15	7.2	3.66	13.18	8.12	531	564	668	698	301	265	618	344	1.76	2.13	1.08	2.03	121.8	115	194	228
1	6	6	3	3	5	0.97	0.47	0.45	0.66	0.7	1.09	0.36	0.35	1.44	0.91	0.98	1.02	0.46	0.88	1.98	0.89	3.69	1.09	2.25	8.21	2.94	1.56	3.54	3.56	5.07	4.29	2.52	2.01	515	461	565	597	203	209	213	228	2.54	2.21	2.65	2.62	111.3	237	255	291
1	6	4	3	3	5	0.38	0.78	0.34	0.64	1.14	0.91	0.7	0.73	1.55	0.85	1.19	1.52	2	1.44	1.49	0.76	23.24	12.09	21.82	22.78	3.13	1.87	0.63	0.15	4.61	13.06	6.39	2.67	373	441	399	509	304	297	336	240	1.23	1.48	1.19	2.12	87.9	229	191.8	231.9
1	6	8	10	11	13	0.71	0.51	2.35	0.52	2.39	1.04	0.91	0.98	1.3	1.46	4.2	1.27	1.28	1.67	0.82	1.08	62.49	28.7	73.74	12.47	5.55	3.92	6.71	2.34	10.02	6.48	10.63	4.59	363	402	506	578	103	171	212	156	3.52	2.35	2.39	3.71	82.5	104	128	149.6
1	6	4	3	5	7	0.95	0.69	0.89	0.34	1.75	1.72	2.61	1.29	2.47	1.9	1.87	2.34	0	0.23	1.65	0.8	14.12	2.9	7.68	11.67	5.42	10.51	6.41	3.93	12.58	14.12	2.13	3.02	138	398	579	718	106	151	234	324	1.3	2.64	2.47	2.22	45	68.2	65.2	65
1	6	10	8	7	6	0.29	0.88	0.5	0.68	1.84	0.64	1.34	0.78	1.42	0.46	0.32	0.2	1.65	2.01	2.17	0.07	143.27	76.4	142.97	30.45	6.02	8.93	7.15	2.95	5.99	0.36	7.13	3.45	457	278	379	435	189	119	181	256	2.42	2.34	2.09	1.7	108.7	107.8	109.7	124.7
1	4	3	3	5	6	0.49	0.5	0.85	0.52	0.54	0.54	0.81	1.06	1.5	0.85	1.24	0.81	1.34	1.3	1.54	1.06	14.71	12.6	15.72	12.09	4.03	4.03	1.92	1.91	7.59	7.59	5.6	0.56	526	473	336	232	363	423	244	177	1.45	1.12	1.38	1.31	124	111	117	139
1	4	4	4	5	6	0.92	0.71	0.61	0.78	1.14	1.09	0.9	0.71	1.1	1.15	0.8	1.5	0.96	0.91	1.18	0.73	122.13	85.88	11.08	26.78	4.8	1.96	3.14	2.6	0.68	0	9.09	4.81	767	672	681	731	728	631	621	563	1.05	1.06	1.1	1.3	181.3	333	274	315
0	2	4	5	6	4	1.14	0.98	0.36	0.78	1.05	0.46	0.63	0.87	0.92	1.21	0.47	1.37	0.43	2.45	0.98	3.18	43.72	62.38	50.49	32.81	4.81	3.72	1.71	2.28	5.02	7.18	5.08	2.78	315	203	201	199	68	57	78	91	4.63	3.56	2.58	2.19	63.1	60.3	59.6	55.54
0	2	12	13	15	15	1.21	1.05	1.59	0.72	1.51	1.93	1.19	1.66	1.16	1.45	1.32	2.11	1.88	1.11	1.72	1.43	114.48	288.68	40.01	9.61	3.58	11.35	4.43	15.26	17.93	8.13	11.98	6.39	572	501	451	762	318	229	112	167	1.8	2.19	4.03	4.56	143	137.2	125.7	119.6
1	4	3	3	5	7	1.14	0.81	0.46	0.8	1.43	1.78	1.66	0.21	1.22	0.93	4.99	7.4	0.76	1.14	1.23	1.88	103.52	62.4	30.92	27.56	22.07	5.83	3.91	3.75	12.15	9	5.11	0.02	459	572	585	660	234	151	248	347	1.96	3.79	2.36	1.9	110.2	127.8	129	143
1	5	2	2	4	4	0.83	0.92	1.28	0.37	0.4	1.18	0.67	0.72	1.65	0	1.54	0.87	2.25	1.71	1.45	0.82	4.16	3.26	3.67	10.11	2.59	1.43	2.5	1.01	18.79	0	3.86	0.01	189	379	579	617	82	121	273	212	2.3	3.13	2.12	2.91	51.2	137	154	163
1	6	7	2	2	4	0.44	0.6	0.54	0.75	1.35	0.64	0.03	1.69	1.35	1.62	0.43	1.21	0.31	1.05	1.2	0.07	75.38	45.14	46.27	30.23	2.47	2.13	2.73	1.35	12.58	6.48	7.13	0.12	402	418	481	463	145	169	221	243	2.77	2.47	2.18	1.91	98.7	208	209.8	215.6
1	6	5	3	4	5	0.39	0.23	0.63	0.46	1.22	1.16	0.41	0.28	1.45	2.09	0.56	0.97	0.59	1.22	0.92	0.79	56.14	21.56	7.27	2.67	4.18	5.33	3.23	1.08	3.26	7.49	7.05	2.41	487	592	517	568	344	402	313	309	1.42	1.47	1.65	1.84	109.8	94.8	103	131
1	6	5	7	8	11	1.8	0.51	0.8	0.6	2.23	1.76	1.55	1.92	1.72	1.62	1.52	1.89	1.62	0.81	1.89	1.8	98.57	46.72	28.68	8.63	11.82	13.8	4.7	3.23	20.64	1.77	0.88	1.73	315	385	509	689	215	193	238	466	1.47	1.99	2.14	1.48	72.7	303	277	339
1	6	2	2	3	3	0.29	0.84	0.5	0.68	1.84	0.64	1.39	0.75	1.42	0.46	0.34	0.2	1.65	2.08	2.14	0.07	163.29	80.74	142.97	10.46	6.02	8.93	7.15	2.89	5.99	0.36	5.14	4.87	351	518	559	676	160	362	328	389	2.19	1.43	1.7	1.74	76	222	258	267
1	6	4	4	5	8	0.31	0.5	0.89	0.82	0.57	0.48	1.18	2.24	2.15	0.94	1.47	2.35	0.73	1.07	1.27	1.71	10.03	11.65	3.19	2.03	2.41	8.2	3.37	4.12	3.04	0	3.46	3.49	231	351	335	651	380	441	232	723	0.61	0.8	1.44	0.9	51.9	161.9	270	310
1	6	3	6	8	9	0.38	0.77	0.31	0.64	1.14	0.96	0.7	0.7	1.66	0.85	1.19	1.45	2	1.44	1.39	0.93	23.24	13.08	21.82	4.56	3.13	1.87	0.63	0.45	4.61	13.06	6.39	2.56	456	501	517	545	155	335	156	279	2.94	1.5	3.31	1.95	103.6	188	205	276
1	6	9	10	10	13	0.87	1.06	0.71	1.02	1.1	2.15	1.21	0.91	1.34	2.16	1.42	1.27	2.29	1.27	1.01	2.27	21.17	41.39	10.89	8.11	3.75	4.42	1	1.83	1.72	11.57	9.74	1.36	468	516	617	635	434	425	427	518	1.08	1.21	1.44	1.23	108	138.4	400.4	381.2
1	6	6	5	5	5	1.6	0.63	0.79	0.23	0.83	0.48	1.23	1.12	1.32	1.02	0.95	1.41	1.03	1.57	0.56	1.83	21.56	12.34	6.62	2.78	3.81	2.18	2.73	3.11	3	9.17	5.6	3.86	363	418	397	248	155	267	213	137	2.34	1.57	1.86	1.81	76.8	54.7	101.7	109.5
1	6	10	12	12	12	0.71	0.47	0.62	0.91	1.08	1.08	2.22	0.93	1.6	0.88	2.1	1.66	0.81	2.08	3.56	0.88	86.74	46.83	4.94	5.97	2.49	5.06	5.5	1.18	7.2	3.66	3.18	2.31	439	525	569	703	152	166	264	259	2.89	3.16	2.16	2.71	105.6	321.9	390.9	286.5
0	2	3	4	4	3	1.47	0.58	0.91	1.59	1.97	0.47	0.71	1.26	2.09	1.53	0.79	1.9	1.81	0.56	1.61	1.35	106.72	351.13	296.21	313.76	14.99	8.09	5.82	8.23	28.93	1.95	0.19	12.78	525	682	341	312	615	647	413	426	0.85	1.05	0.83	0.73	139	135	128	127.5
1	6	5	7	7	12	0.39	1.15	0.69	1.58	1.03	1.43	1.99	1.27	0.97	1.84	7.89	8.45	1.24	1.78	1.45	0.79	22.16	4.15	8.55	5.45	4.21	2.38	3.91	2.06	3.5	6.4	3.91	2.51	279	561	571	582	233	581	510	399	1.2	0.97	1.12	1.46	54.8	234	229	273
1	6	6	6	6	8	0.71	0.48	2.35	0.52	2.39	1.04	0.92	0.93	0.93	1.46	4.22	1.12	1.28	1.71	0.62	1.08	62.49	30.4	73.74	7.45	5.55	3.92	6.71	1.47	10.02	6.48	7.63	4.59	352	489	498	692	160	161	97	249	2.2	3.04	5.13	2.78	66.5	244	280	237
1	6	4	3	5	5	0.95	0.68	0.89	0.34	1.75	1.72	2.63	1.23	2.47	1.9	1.93	2.31	0	0.25	1.45	0.8	14.12	3.9	7.68	6.68	5.42	10.51	6.41	3.92	12.58	14.12	1.13	4.02	393	490	505	835	311	453	483	813	1.26	1.08	1.05	1.03	78.8	122	85.6	49.9
1	6	3	4	6	9	0.68	0.86	0.98	0.1	2.68	2.94	1.6	1.52	1.71	1.69	1.61	2.6	1.13	1.19	0.67	1.68	23.43	54.32	50.12	10.69	5.33	8.8	8.53	3.78	1.23	9	4.02	7.82	549	601	667	961	153	143	118	355	3.59	4.2	5.65	2.71	131.4	192	154	190
1	6	9	11	12	13	0.49	0.45	0.84	0.52	0.54	0.54	0.83	1.04	1.56	0.85	1.23	0.81	1.32	1.31	1.57	1.02	14.71	14.71	15.72	9.02	4.03	4.03	1.92	2.76	7.59	7.59	5.6	0.58	310	519	602	804	218	672	437	395	1.42	0.77	1.38	2.04	69.3	233	188	192
1	6	5	4	7	9	1.36	0.5	0.82	0.79	1.84	1.44	1	1.62	2.01	1.39	1.92	0.35	1.2	1.64	0.71	1.89	20.26	95.95	5.46	21.9	2.87	6.77	5.79	3.62	4.34	4.39	3.78	0.03	290	411	530	687	295	309	423	541	0.98	1.33	1.25	1.27	69.9	30.3	156	94.1
1	6	5	3	5	5	0.03	0.68	0.56	0.61	0.51	1.21	0.15	0.23	1.23	1.19	0.91	1.21	1.49	0.39	1.18	0.68	130.48	34.15	16.09	11.23	3.29	4.12	3.02	1.32	16.17	0.02	2.49	4.89	941	548	621	662	214	125	291	238	4.4	4.38	2.13	2.78	278	148.6	139.7	121
0	2	4	4	5	4	0.92	1.12	1.29	0.99	1.31	0.89	1.03	1.32	1.73	1.13	1.58	0.99	0.63	0.87	1.71	0.62	97.81	31.02	81.18	50.83	5.36	5.09	5.98	10.91	6.53	4.68	0.03	10.56	456	299	309	265	163	98	128	89	2.8	3.05	2.41	2.98	80.4	75.6	73.8	68.9
0	2	3	3	4	4	0.19	0.46	0.59	0.75	0.81	0.48	1.16	0.79	0.34	0.42	2.63	1.58	1.26	1.12	1.56	2.46	81.23	76.11	44.83	53.82	1.62	3.79	9.82	4.45	1.25	5.56	4.49	8.35	612	267	563	501	443	307	272	309	1.38	0.87	2.07	1.62	169	159.8	148.3	146
0	2	7	3	4	2	0.92	0.58	0.67	0.89	0.55	2.25	0.95	1.19	0.87	1.44	1.48	1.92	1.27	1.54	2.17	1.68	115.34	245.99	85.67	67.89	7.56	6.95	5.31	3.89	7.86	15.17	2.67	12.01	492	401	398	528	489	376	382	488	1.01	1.07	1.04	1.08	95.6	67.8	55.6	32.7
1	6	9	8	9	11	0.99	0.82	0.39	0.98	1.27	0.43	1.35	0.3	1.95	1.57	0.2	1.3	0.37	0.86	0.22	0.31	9.78	17.9	4.39	6.28	3.79	4.57	4.78	4.21	14.25	7.65	2.13	3.19	354	453	527	618	141	171	254	329	2.51	2.65	2.07	1.88	68.9	246	275	299
0	2	4	3	5	8	1.06	0.99	0.82	1.03	0.72	1.62	0.72	1.2	1.33	0.74	0.47	1.37	1.21	2.15	1.09	1.15	20.29	109.73	54.62	11.84	3.12	3.56	3.75	3.39	1.92	7.82	4.38	11.56	892	927	827	801	642	587	579	649	1.39	1.58	1.43	1.23	242	233.5	231.3	228.9
[truncated: 18 more columns]
